# Supplementary material for: Antifungal Minimal Inhibitory Concentrations of Mold Isolates from Patients with Cancer; Single-Center Experience, 2018–2023
Source: J Fungi (Basel). 2025 Jul 12;11(7):518. doi: 10.3390/jof11070518 (PMC12298419; doi:10.3390/jof11070518)
Supplement: Supplementary file 1 [file jof-11-00518-s001.zip]

Archive with 1 entries (1 files):
- jof-3722918-supplementary.pdf
